# Supplementary material for: Repression of rRNA gene transcription by endothelial SPEN deficiency normalizes tumor vasculature via nucleolar stress
Source: J Clin Invest. 2023 Oct 16;133(20):e159860. doi: 10.1172/JCI159860 (PMC10575731; doi:10.1172/JCI159860)
Supplement: Supporting data values [file jci-133-159860-s146.xlsx]

## Sheet: 1A
	EdU+/Hoechst
	Ctrl	SPENi
	64.4883	39.8356
	61.9572	44.6472
	66.813	37.8915
	72.9852	49.9879

## Sheet: 1B
	Cell Cycle % (in total)
		Ctrl			SPENi
	G0/G1	64	66	70	93	92	87
	S	15	18	14	3.9	6.76	5.24
	G2/M	12	12	12	4.97	7.83	4.22

## Sheet: 1C
	Relative Track Speed			Perimeter
	Ctrl	SPENi		Ctrl	SPENi
	2.11661	0.437576		260.113	623.811
	1.00621	0.445275		244.537	695.4
	0.688719	0.649401		268.226	528.113
	0.751463	0.260809		217.513	478.665
	0.556185	0.674466		285.497	652.991
	0.552744	0.57568		246.368	647.514
	0.491474	0.614178
	2.3807	0.097476
	0.632363	0.728528
	0.336471	0.163825
	0.550588	0.907451
	0.887059	0.662745
	0.662745	0.346667
	0.326275	0.683137
	0.458824	0.23451
	0.581177	0.183529
	1.40706	0.80549
	2.70196	0.326275
	0.80549	0.479216
	0.570981	0.570981
	0.326275	0.713726
	0.458824
	0.999216
	0.723922
	1.38667
	1.5702
	0.458824
	0.428235
	0.570981
	0.693333
	1.70274
	1.92706
	1.40706
	1.64157
	2.41647

## Sheet: 1E
		Ctrl				SPENi
	ETS1	1.08108	1.10314	0.939879	0.875896	0.558191	0.639823	0.3861	0.699393
	HSPG2	1.10027	1.04336	0.953026	0.903342	0.558266	0.579946	0.753388	0.685637
	CTGF	0.911007	0.779859	1.13817	1.17096	0.373536	0.357143	0.405152	0.593677
	ANGPT2	0.919138	0.853424	1.06678	1.16066	0.500107	0.453168	0.3115	0.466823
	VEGFR2	1	1.08225	0.672078	1.24567	0.239177	0.134199	0.247835	0.243506
	VEGFR3	0.625305	1.08372	0.825792	1.46519	0.779193	0.710918	1.04795	0.698998

## Sheet: 1F
		Ctrl						SPENi
	ETS1	0.834327	0.940501	1.07231	1.15479	0.998071		0.568716	0.032716	0.288698	0.44542	0.263953
	CTGF	0.55713	1.40066	0.922653	1.32972	0.789842		0.249392	0.403751	0.508168	0.875799	0.683428
	ANGPT2	0.877205	1.384	0.805655	0.877205	1.31834	0.737599	0.659111	0.702275	0.433964	0.735101	0.634363	0.326815
	VEGFR2	1.16413	0.883845	1.08784	0.895357	0.96882		0.666266	0.67613	0.244175	0.171045	0.275394
	VEGFR3	0.921426	0.584046	1.19341	1.25605	1.04507		0.628741	1.46869	2.10791	1.5185	1.43807

## Sheet: 1G
	Ctrl	SPENi
	7	5
	8	3
	8	6
	6	2
	7	3
	8	2
	7	0
	6	3
	7	2
	8	0
	9	5
	8	4
	8	4
	8	6
	7	3
	6	5
	5	4
	8	4
	7	5
	6	4
	8	4
	6	3
	8	5
	7	6
	9	3
	8	4
	7	3
	8	4
	7	4
	4	3

## Sheet: 1H
	EC area/field			Branch points/field			Distal sprouts
	Ctrl	eSpen-/-		Ctrl	eSpen-/-		Ctrl	eSpen-/-
	34.8073	26.8937		562.75	266.5		1.31246	0.88765
	40.2109	19.1936		397.5	154.5		1.52471	0.988032
	37.3082	23.9018		221	144		1.93211	1.19547
	34.892	24.8102		292	198.5		1.49571	1.34479
	40.2945	28.792		354	204.333		1.54504	0.607561
	42.2163	21.2436		312.25	216.5		1.84726	1.00852

## Sheet: 1I
	EdU+/ERG+
	Ctrl	eSpen-/-
	19.8879	14.2061
	25.8115	10.9874
	23.1281	15.8193
	18.1999	18.5034
	29.7125	13.0952

## Sheet: 2B
		Ctrl				SPENi
	P53	1.07797	0.991735	0.930291		0.809558	0.729788	0.796622
	P21	0.946348	1.29282	0.747253	1.01357	2.73045	2.84809	2.20944	2.13833
	GADD45A	0.817996	0.899796	1.1681	1.11411	1.48875	2.13906	2.21104	2.96033
	GADD45B	0.867867	1.17509	1.00586	0.951182	1.81731	2.00043	1.95878	1.89542
	FAS	0.72873	0.937876	1.13755	1.19585	2.73638	3.57078	4.73893	4.39716
	MDM2	0.926355	1.26818	0.759611	1.04585	1.8944	1.48958	2.32237	1.2302

## Sheet: 2C
		Ctrl						SPENi
	P53	0.621118	1.57349	0.642271	0.874365	1.2372	1.05407	2.36002	2.78374	1.54548	2.06083	2.27863	1.61512
	P21	0.8922	1.14173	1.06231	1.0941	0.809669		1.31639	2.02184	3.27943	1.81612	3.77268
	GADD45A	1.01448	0.993976	0.992675				3.55469	2.11596	1.87475

[truncated: 111 more sheets: 2E, 2F, 2G, 3A, 3B, 3C, 3D, 3E, 3F, 4B, 4C, 4D, 4G, 4H, 5A, 5B, 5C, 5D, 5E, 5F …]
